# Supplementary material for: Environmental stochasticity and intraspecific competition influence the population dynamics of Culex quinquefasciatus (Diptera: Culicidae)
Source: Parasit Vectors. 2018 Feb 27;11:114. doi: 10.1186/s13071-018-2711-1 (PMC5828118; doi:10.1186/s13071-018-2711-1)
Supplement: Supplementary file 1 — Annotated code performed in R and used to generate all models presented in this article. (R 30 kb) [file 13071_2018_2711_MOESM1_ESM.r]

#Data Import and Management-------------------------------------------------------
DRIVE = "F"

dat = read.csv(paste(DRIVE, ":/CXComp/Data/Stage Change-Day20.csv", sep = ""))
eggdat = read.csv(paste(DRIVE, ":/CXComp/Data/Egg Survivorship20.csv", sep = ""))
semiNat.dat = read.csv(paste(DRIVE, ":/CXComp/Data/Pop_Track.csv", sep = ""))
library(ggplot2)
library(deSolve)

#Major Variables
dat$NT = dat$NC_GROUP
dat$PR = dat$IV_EM
dat$DR = dat$IV_DEAD
dat$ER = dat$P_EM


#Egg Data
eggdat = eggdat[1:41,]
eggsurv = mean(eggdat$Survivorship)
fec = mean(eggdat$Eggs)

#Subsetting by NT
HIdat = subset(dat, NT == 0.3)
HMdat = subset(dat, NT == 0.15)
LMdat = subset(dat, NT == 0.075)
LOdat = subset(dat, NT == 0.0375)

#Data Points
HIdat$Alive = (1 - HIdat$DR) * 40
HMdat$Alive = (1 - HMdat$DR) * 40
LMdat$Alive = (1 - LMdat$DR) * 40
LOdat$Alive = (1 - LOdat$DR) * 40

#Eliminate negatives from list
Noneg = function(x){
  if(x < 0){
    x = 0
  }
  return(x)
}

#BASE-FUNCTIONS-------------------------------------------------------
#Finds where d/dx series trend = 0 
findCap = function(series){
  X = seq(2,length(series),1)
  Y = series
  
  #Calculate first derivative
  dx = c()
  for (i in X){
    dy = Y[i] - Y[i-1]
    dx = c(dx, dy)
  }
  dx = c(dx, 0, 0)
  
  capDays = c()
  #Find where second derivative < 0
  for (d in X){
    if ((dx[d] < 0) & (dx[d-1] > 0)){
      capDays = c(capDays, d)
    } else if ((dx[d] == 0) & (dx[d-1] > 0) & (dx[d+1] < 0)){
      capDays = c(capDays, d)
    }
  }
  
  #Show first peak day
  return(capDays)
}

#Takes in list to create relative accumulation
SumList = function(listin){
  sum = 0
  listout = c(0)
  
  for (i in listin){
    sum = sum + i
    listout = c(listout, sum)
  } 
  return(listout)
}

#DeathRateFunction
DeathRate = function(dat, NC, meas){
  
  #Find True Death Rate Median
  lo = loess(Alive~DAY, data = dat)
  S = 40 - (40 - mean(dat$Alive[which(dat$DAY == 50)]))/2
  
  #Predicted from inflection point of LOESS Regression
  pred = predict(lo,newdata=data.frame(DAY = seq(0,50)))
  d = as.integer(max(which(pred - S > 0)))
  
  #Model of survivorship and prediction over time
  DR = glm(DR~DAY, family = "gaussian", data = dat[which(dat$DAY %in% seq(d-10,d+10)),])
  X = data.frame(DAY=seq(d-10,d+10))
  
  #Checking if stderr bounds are required
  if (meas == "val"){
    Dt = predict(DR, newdata = X, type = "response")
  } else if (meas == "low"){
    Dt.base = predict(DR, newdata = X, type = "response", se.fit = T)
    Dt = Dt.base$fit - (1.96 * Dt.base$se.fit)
  } else if (meas == "high"){
    Dt.base = predict(DR, newdata = X, type = "response", se.fit = T)
    Dt = Dt.base$fit + (1.96 * Dt.base$se.fit)
  }
  
  Nt = (1 - Dt)*40 #Larvae at t for food NTt
  
  return(Nt)
  
}


#Function to calculate consumption Rate and return slope/intercept
ConsRate = function(dat, NC, meas){
  #Obtaining Relevant Data (Surv & NT)
  NTt = seq(400*NC, (55*15*NC)+(400*NC), 15*NC) #NT over time
  
  #Calculating Nt individuals at t
  #Find True Death Rate Median
  lo = loess(Alive~DAY, data = dat)
  S = 40 - (40 - mean(dat$Alive[which(dat$DAY == 50)]))/2
  
  #Predicted from inflection point of LOESS Regression
  pred = predict(lo,newdata=data.frame(DAY = seq(0,50)))
  d = as.integer(max(which(pred - S > 0)))
  
  #Model of survivorship and prediction over time
  DR = glm(DR~DAY, family = "gaussian", data = dat[which(dat$DAY %in% seq(d-10,d+10)),])
  X = data.frame(DAY=seq(d-10,d+10))
  
  #Checking if stderr bounds are required
  if (meas == "val"){
    Dt = predict(DR, newdata = X, type = "response")
  } else if (meas == "low"){
    Dt.base = predict(DR, newdata = X, type = "response", se.fit = T)
    Dt = Dt.base$fit - (1.96 * Dt.base$se.fit)
  } else if (meas == "high"){
    Dt.base = predict(DR, newdata = X, type = "response", se.fit = T)
    Dt = Dt.base$fit + (1.96 * Dt.base$se.fit)
  }
  
  Nt = (1 - Dt)*40 #Larvae at t for food NTt
  NTt = NTt[(d-9):(d+11)]
  
  #Calculate log(CR function)
  Ct = NTt / Nt
  C = log(Ct)
  
  #Obtain paramters for linear equation of consumption rate
  t = data.frame(DAY = seq(d-10,d))
  t = cbind(t, C = C[1:11])
  CR = lm(C~DAY, data = t)
  ExpEq = coef(CR)
  
  #return intercept and slope of exp(s*t + i)
  return(ExpEq)
  
}

#Fxn to return CR for t
GenCR = function(frame, r, t){
  time = seq(0,t)
  CRt = exp(time*frame[r,3]+frame[r,2])
  return(CRt)
}

#fxn that calculates intercept t=0 based on metabolites
defCR.0 = function(met,s,i){
  ln.met = log(met)
  f.met = (1.2579176753 * ln.met) - 0.0090330938 #Obtained from PC NT trend of intercepts
  t = (f.met - i) / s
  
  t = floor(t)
  
  #Correct for max met.age determined from defCR.0(HI) data
  if (t > 33){
    t = 33
  } else if (t < 0){
    t = 0
  }
  return(t)
}

#Consumption rate of 4 NT
CRL = ConsRate(LOdat, .0375,"val")
CRLM = ConsRate(LMdat, .075,"val")
CRHM = ConsRate(HMdat, .15,"val")
CRH = ConsRate(HIdat, .3,"val")#NO DDep effects - method discounted

#Data frame of CR.NT
CRparam = data.frame(Name = c("L","LM","HM","H"),
                     Intercept = c(CRL[1],CRLM[1],CRHM[1],CRH[1]),
                     Slope = c(CRL[2],CRLM[2],CRHM[2],CRH[2]),
                     NT = c( 0.0375, 0.075, 0.15, 0.3))


#MATRIX-MODEL------------------------------------------------------------
#Creating Row of Matrix with rep(0)s
createRow = function(hatch,val,t,fec){
  #initial 0 c
  rbase = c(0)
  
  #determine if eggs hatch to metabolic time point
  a = rep(rbase,t-2)
  a = c(hatch,a)
  
  #determine if fecundity row or not
  b = rep(rbase,41-t)
  b = c(b,fec)
  
  #return concat 0s and val of survival/transition
  row = c(a,val,b)
  return(row)
  
}

#Creating Transition Matrix of 42x42 stages - 1 egg, 38 larvae, 1 pupa, 2 adult
defineMatrix = function(met, CR, N, eggsurv, d.F, dat){
  
  #setup of matrix
  rows = 42
  rowList = c()
  
  #Eggs considered 1 day to hatch
  rone = c(rep(0,41),260)
  rowList = c(rowList, rone)
  
  #Larval Row variables
  egg.hatch = 0
  surv = 0
  
  #Determine metabolic age of hatchlings under given resources
  if (sum(N) > 0){
    met.age = defCR.0(met/sum(N), CRL[2], CRL[1])
  } else
    met.age = defCR.0(met/1, CRL[2], CRL[1])
  
  #Pupal Data
  Pdat = subset(dat, NT == .0375)
  PRX = data.frame(DAY = seq(0,37))
  
  G = glm(PR~DAY, family="gaussian", data = Pdat)
  PR.Y = predict(G, newdata = PRX, type = "response")
  
  #Final pupation rate list
  PR.Y = sapply(PR.Y, Noneg)
  
  #Larval rows
  #Constructing L1 as exception case
  if (1 == met.age){
    egg.hatch = c(eggsurv)
  } else
    egg.hatch = 0
  
  L1 = c(egg.hatch, rep(0,41))
  rowList = c(rowList, L1)
  
  #L2-L38
  for (d in 2:38){
    
    #If larval row is met.age
    if (d == met.age){
      egg.hatch = c(sqrt(eggsurv))
    } else
      egg.hatch = 0
    
    #Survivorship calculation
    surv = 0
    
    if (N[d - 1] > 0){
      #Denominator of relative competition
      mn.j = CR[d]
      mn = 0
      
      #Generate numerator of relative competition function
      for (age in 2:38){
        mn.i = CR[age]*N[age-1]
        mn = mn.i + mn
      }
      
      #Survivorship
      Cj = mn / mn.j
      surv = met / Cj
      
    } else
      surv = 0
    
    if (surv > 1){
      surv = 1
    }
    
    rnew = createRow(egg.hatch,surv,d,0)
    rowList = c(rowList, rnew)
    
  }
  
  dat.tf = subset(dat, DAY == 53)
  #Pupal Row
  rPR = c(rep(0,38), 1, .5,0,0)
  
  #Creating Adult Rows longevity = 22 days, half of females go 
  #through multiple gonotrophic cycles of length d.F
  rERM = c(rep(0,39),c(.5, exp(-4.6/22) - (1 - exp(log(.5)/d.F)), .5 * exp(-4.6/22)))
  rERF = c(rep(0,40),1-exp(log(.5)/d.F), 0)
  
  #Constructing Matrix
  rowList = c(rowList, rPR, rERM, rERF)
  rowMatrix = matrix(rowList, nrow=rows, byrow=T)
  return(rowMatrix)
  
}

#Population projection sequence
GrowthSeq = function(met, det, decay, Nvals, t, d.F, RD, det.add, met.sub, CR.db, dist, dat){
  
  #Variables for loop
  time = seq(1,t,1)
  CR.Pop = 0
  
  #Initial population of rERF
  CR = GenCR(CR.db,1,37)
  N0 = matrix(Nvals, nrow = 42)
  
  #Collapse to four stages
  egg = N0[1]
  lar = N0[2:39]
  pup = N0[40]
  adu = N0[41:42]
  
  M = defineMatrix(met, CR, c(lar, (N0[42] * 260 * eggsurv), (egg * eggsurv)), eggsurv, d.F, dat)
  
  #Population Vector
  NTotal = matrix(c(sum(egg), sum(lar), sum(pup), sum(adu), met),nrow=5)
  N = matrix(0, nrow=nrow(NTotal), ncol=length(time))
  rownames(N)=c("Eggs","Larvae","Pupae","Adults","Metabolites")
  N[,1] = NTotal
  
  #Loop for projection over t days
  for (d in 2:length(time)){
    
    CR.Pop = 0
    #Calculate new population consumption
    for (age in 1:38){
      CR.age = lar[age]*CR[age]
      CR.Pop = CR.Pop + CR.age
    }
    
    #Nutrient/Detritus management
    met = (det * decay) + met - CR.Pop
    if (met < 0){
      met = 0
    }
    
    det = det - (det * decay)
    
    #If current day is a Rain Event
    if (d %in% RD){
      det = det.add + det
      met = met * met.sub
      N0[1] = N0[1] * 0.5
      N0[40] = N0[40] * 0.5
    }
    
    #If current day is application of larvicide
    if (d %in% dist){
      N0[2:39] = 0
    }
    
    #New Transition Matrix
    M = defineMatrix(met, CR, c(lar, (N0[42] * 260 * eggsurv), (egg * eggsurv)), eggsurv, d.F, dat)
    
    #Matrix calc
    N0 = M%*%N0
    N0 = floor(N0[])
    
    #Collapse to four stages
    egg = N0[1]
    lar = N0[2:39]
    pup = N0[40]
    adu = N0[41:42]
    
    #Addition to NTotal
    NTotal = matrix(c(sum(egg), sum(lar), sum(pup), sum(adu), met), nrow = 5)
    N[,d] = NTotal
    
  }
  
  return(N)
  
}

#Converts a GrowthSeq output into proportions
PropN = function(M){
  totalN=colSums(M)
  i = 0
  for (n in totalN){
    i = i + 1
    if (n == 0){
      totalN[i] = 10^-5
    }
  }
  totalNmatrix = matrix(rep(totalN,4),nrow=4,byrow=T)
  propN = M/totalNmatrix
  return(propN)
}

#Cumulative sum function of a given matrix
SumN = function(M,t){
  sumM = matrix(0, nrow=5, ncol=length(time))
  sumM[,1] = M[,1]
  for (i in 2:t){
    sum.i = rowSums(M[,1:i])
    sumM[,i] = sum.i
  }
  return(sumM)
}

#Cumulative sum of adults emerged up to time t
projAdu = function(M,ti,tf){
  sumA = c()
  sumP = 0
  for (i in ti:tf){
    sumP = .5 * M[3,i] + sumP
    sumA = c(sumA, sumP)
  }
  mat = matrix(c(ti:tf,sumA), byrow=T,nrow=2)
  return(mat)
}

#Null Model---------------------------------------------------------------------
#Pupation average rate and survivorship
P_Day = sum(dat$DAY * dat$IV_MOLTS) / sum(dat$IV_MOLTS)
dat.tf = subset(dat, DAY == 53)
S.P = mean(dat.tf$PR)

rowlist = c()
rEgg = c(0,0,0,0,260)
rLar = c(eggsurv,S.P-(1-(S.P^(1/P_Day))),0,0,0)
rPup = c(0,1-(S.P^(1/P_Day)),.5,0,0)
rAdu = c(0,0,.5, exp(-4.6/22) - (1 - exp(log(.5)/7)), .5 * exp(-4.6/22))
rFec = c(0,0,0,1-exp(log(.5)/7),0)

rowlist = c(rowlist, rEgg, rLar, rPup, rAdu, rFec)
rowMatrix = matrix(rowlist, nrow=5, byrow=T)

GrowthNull = function(mat, Nvals, t, RD){
  
  #Variables for loop
  time = seq(1,t,1)
  N0 = matrix(Nvals, nrow = 5)
  
  #Population Vector
  NTotal = matrix(c(N0[1], N0[2], N0[3], sum(N0[4], N0[5])),nrow=4)
  N = matrix(0, nrow=nrow(NTotal), ncol=length(time))
  rownames(N)=c("Eggs","Larvae","Pupae","Adults")
  N[,1] = NTotal
  
  #Loop for projection over t days
  for (d in 2:length(time)){
    
    
    #Rain Handling
    #If current day is before 1st rain event
    if (d < RD[1]){
      print(d)
      N0[1] = 0
    }
    #If current day is a Rain Event
    if (d %in% RD){
      N0[1] = N0[1] * 0.5
      N0[3] = N0[3] * 0.5
    }
    
    #Matrix calc
    N0 = mat%*%N0
    N0 = floor(N0[])
    
    #Collapse to four stages
    egg = N0[1]
    lar = N0[2]
    pup = N0[3]
    adu = N0[4:5]
    
    #Addition to NTotal
    NTotal = matrix(c(sum(egg), sum(lar), sum(pup), sum(adu)), nrow = 4)
    N[,d] = NTotal
    
  }
  
  return(N)
}

Delay.trends = data.frame(Delay=c(), Prolif = c())
basin = GrowthNull(rowMatrix,200,0,150,c(2))
prolif = projAdu(basin,1,50)
base = prolif[2,50]


#Sensitivity Analysis-----------------------------------------------------------
#Function to produce Consumption Rate Sensitivity values
genSA.par = function(vals, L, M, HM, H){
  
  #Effect of nutrients on CR
  CRL = ConsRate(L,vals[1],"val")
  CRM = ConsRate(M,vals[2],"val")
  CRHM = ConsRate(HM,vals[3],"val")
  CRH = ConsRate(H,vals[4],"val")
  
  #Data frame of CR.NT
  CRparam = data.frame(Name = c("L","LM","HM","H"),
                       Intercept = c(CRL[1],CRM[1],CRHM[1],CRH[1]),
                       Slope = c(CRL[2],CRM[2],CRHM[2],CRH[2]),
                       NT = c(vals[1], vals[2], vals[3], vals[4]))
  return(CRparam)
}

#LOdat, LMdat, HMdat, HIdat
#Effect of nutrients on CR - Same multiplier (x2), increased nutrient (0.0375-0.05)
INT = c(.05,.1,.2,.4)
INT.par = genSA.par(INT, LOdat, LMdat, HMdat, HIdat)
#Effect of nutrients on CR - Same multiplier (x2), decreased nutrient (0.0375-0.0245)
DNT = c(.0245,.049,.098,.196)
DNT.par = genSA.par(DNT, LOdat, LMdat, HMdat, HIdat)
#Decreased 10 fold
DDNT = c(0.00375, 0.0075, 0.015, 0.03)
DDNT.par = genSA.par(DDNT, LOdat,LMdat, HMdat,HIdat)
#Effect of nutrients on CR - Increased multiplier (x3), same nutrient (0.0375)
IMul = c(.0375,.1125,.3375,1.0125)
IMul.par = genSA.par(IMul, LOdat, LMdat, HMdat, HIdat)
#Effect of nutrients on CR - Decreased multiplier (x1.5), same nutrient (0.0375)
DMul = c(.0375, .05625,.084375,.1265625)
DMul.par = genSA.par(DMul, LOdat, LMdat, HMdat, HIdat)

#Generating metabolic rate trends under 4 NT
LOC.INT = GenCR(INT.par,1,50)
LMC.INT = GenCR(INT.par,2,50)
HMC.INT = GenCR(INT.par,3,50)
HIC.INT = GenCR(INT.par,4,50)

LOC.DNT = GenCR(DNT.par,1,50)
LMC.DNT = GenCR(DNT.par,2,50)
HMC.DNT = GenCR(DNT.par,3,50)
HIC.DNT = GenCR(DNT.par,4,50)

LOC.IMul = GenCR(IMul.par,1,50)
LMC.IMul = GenCR(IMul.par,2,50)
HMC.IMul = GenCR(IMul.par,3,50)
HIC.IMul = GenCR(IMul.par,4,50)

LOC.DMul = GenCR(DMul.par,1,50)
LMC.DMul = GenCR(DMul.par,2,50)
HMC.DMul = GenCR(DMul.par,3,50)
HIC.DMul = GenCR(DMul.par,4,50)

#Plotting trends
genPCC = function(CRL,CRM,CRHM,CRH, main){
  time = seq(0,50)
  
  PCC = ggplot()+
    geom_line(aes(x=time, y=CRL), color="black", size=1)+
    geom_line(aes(x=time, y=CRM), color="red", size=1)+
    geom_line(aes(x=time, y=CRHM), color="blue", size=1)+
    geom_line(aes(x=time, y=CRH), color="green", size=1)+
    theme_classic() + theme(
      legend.position = "bottom",
      axis.line.x = element_line(colour = 'black', size=0.5, linetype='solid'),
      axis.line.y = element_line(colour = 'black', size=0.5, linetype='solid'))+
    labs(x="Time (days)", y=("Per Capita Consumption (mg)"), title = main)
  
  return(PCC)
}

PCC.INT = genPCC(LOC.INT, LMC.INT, HMC.INT, HIC.INT, "Increased NT (0.05 mg, 2x)")
PCC.DNT = genPCC(LOC.DNT, LMC.DNT, HMC.DNT, HIC.DNT, "Decreased NT (0.0245 mg, 2x)")
PCC.IMul = genPCC(LOC.IMul, LMC.IMul, HMC.IMul, HIC.IMul, "Increased Multiplier (0.0375 mg, 3x)")
PCC.DMul = genPCC(LOC.DMul, LMC.DMul, HMC.DMul, HIC.DMul, "Decreased Multiplier (0.0375 mg, 1.5x)")

#Summed mass consumption
LOCSum.INT = SumList(LOC.INT)
LMCSum.INT = SumList(LMC.INT)
HMCSum.INT = SumList(HMC.INT)
HICSum.INT = SumList(HIC.INT)

LOCSum.DNT = SumList(LOC.DNT)
LMCSum.DNT = SumList(LMC.DNT)
HMCSum.DNT = SumList(HMC.DNT)
HICSum.DNT = SumList(HIC.DNT)

LOCSum.DMul = SumList(LOC.DMul)
LMCSum.DMul = SumList(LMC.DMul)
HMCSum.DMul = SumList(HMC.DMul)
HICSum.DMul = SumList(HIC.DMul)


LOCSum.IMul = SumList(LOC.IMul)
LMCSum.IMul = SumList(LMC.IMul)
HMCSum.IMul = SumList(HMC.IMul)
HICSum.IMul = SumList(HIC.IMul)

#Plotting trends
genPCD = function(L,M,HM,H,main){
  time = seq(0,51)
  
  PCD.SA = ggplot()+
    geom_line(aes(x=time, y=L), color="black", size=1)+
    geom_line(aes(x=time, y=M), color="red", size=1)+
    geom_line(aes(x=time, y=HM), color="blue", size=1)+
    #geom_line(aes(x=time, y=HICSum.SA), color="green", size=1)+
    geom_vline(xintercept = LMP_Day, col="red", lty=1)+
    #geom_vline(xintercept = LMP_Day + LM.stdev, col="red", lty=2)+
    #geom_vline(xintercept = LMP_Day - LM.stdev, col="red", lty=2)+
    geom_vline(xintercept = LOP_Day, col="black", lty=1)+
    #geom_vline(xintercept = LOP_Day + LO.stdev, col="black", lty=2)+
    #geom_vline(xintercept = LOP_Day - LO.stdev, col="black", lty=2)+
    geom_vline(xintercept = HMP_Day, col="blue", lty=1)+
    #geom_vline(xintercept = HMP_Day + HM.stdev, col="blue", lty=2)+
    #geom_vline(xintercept = HMP_Day - HM.stdev, col="blue", lty=2)+
    geom_hline(yintercept = 32, col="dark blue", lty = 3)+
    theme_classic() + theme(
      legend.position = "bottom",
      axis.line.x = element_line(colour = 'black', size=0.5, linetype='solid'),
      axis.line.y = element_line(colour = 'black', size=0.5, linetype='solid'))+
    labs(x="Time (days)", y=("Lifetime Consumption (mg)"), 
         title=main)
  
  return(PCD.SA)
  
}

PCD.INT = genPCD(LOCSum.INT, LMCSum.INT, HMCSum.INT, HICSum.INT, "Increased NT (0.05 mg, 2x)")
PCD.DNT = genPCD(LOCSum.DNT, LMCSum.DNT, HMCSum.DNT, HICSum.DNT, "Decreased NT (0.0245 mg, 2x)")
PCD.IMul = genPCD(LOCSum.IMul, LMCSum.IMul, HMCSum.IMul, HICSum.IMul, "Increased Multiplier (0.0375 mg, 3x)")
PCD.DMul = genPCD(LOCSum.DMul, LMCSum.DMul, HMCSum.DMul, HICSum.DMul, "Decreased Multiplier (0.0375 mg, 1.5x)")

time = seq(1,150,1)
t1.Model = GrowthSeq(0,0,.001,200,0,150,7,c(10),40000000,.5,CRparam, c(), dat)
matplot(time, t1.Model[4,], type="l", main = "Population Change w/ 1 Rain Event", 
        xlab = "Time(days)", ylab = "Number of Individuals")
abline(v=c(10), col="dark blue", lty = 2)

t1.INT = GrowthSeq(0,0,.001,200,150,7,c(10),40000000,.5,INT.par, dat)
matplot(time, t1.INT[4,], type="l", main = "Increased NT w/ 1 Rain Event", 
        xlab = "Time(days)", ylab = "Number of Individuals")
abline(v=c(10), col="dark blue", lty = 2)

t1.DNT = GrowthSeq(0,0,.001,200,150,7,c(10),40000000,.5,DNT.par, dat)
matplot(time, t1.DNT[4,], type="l", main = "Decreased NT w/ 1 Rain Event", 
        xlab = "Time(days)", ylab = "Number of Individuals")
abline(v=c(10), col="dark blue", lty = 2)

t1.IMul = GrowthSeq(0,0,.0001,200,150,7,c(20),40000000,.5,IMul.par, dat)
matplot(time, t1.IMul[4,], type="l", main = "Increased Multiplier w/ 1 Rain Event", 
        xlab = "Time(days)", ylab = "Number of Individuals")
abline(v=c(20), col="dark blue", lty = 2)

t1.DMul = GrowthSeq(0,0,.0001,200,150,7,c(20),40000000,.5,DMul.par, dat)
matplot(time, t1.DMul[4,], type="l", main = "Decreased Multiplier w/ 1 Rain Event", 
        xlab = "Time(days)", ylab = "Number of Individuals")
abline(v=c(20), col="dark blue", lty = 2)


#L-V PHASE PLANE----------------------------------------------------------------
#Function to determine the estimates of a1, b1, a2, b2 in L-V Model
defParms = function(larcaps, metcaps, data){
  #Period conditions (min, max, init.pop)
  t0.lar = larcaps[1]
  t1.lar = larcaps[2]
  lar.pop = data[t0.lar,1]
  
  t0.met = metcaps[1]
  t1.met = metcaps[2]
  met.pop = data[t0.met,2]
  
  #Calculate estimates for equilibrium points
  lar.e = mean(data[t0.lar:t1.lar, 1])
  met.e = mean(data[t0.met:t1.met, 2])
  
  #Find minimum value across time range
  min.lar = which(data[t0.lar:t1.lar, 1] == min(data[t0.lar:t1.lar, 1])) + t0.lar - 1 
  min.met = which(data[t0.met:t1.met, 2] == min(data[t0.met:t1.met, 2])) + t0.met - 1
  if (length(min.lar) > 1){
    min.lar = min.lar[1]
  } else if (length(min.met) > 1){
    min.met = min.met[1]
  }
  
  #Find estimates for a1 and b1 using dL, dM of minimum value (adjusted to not divide by 0)
  a1 = log((data[min.lar + 1, 2]+1)/(data[min.lar, 2]+1))
  b1 = log((data[min.met - 1, 1]+1)/(data[min.met, 1]+1))
  
  #Calculate a2 and b2
  a2 = a1 / lar.e
  b2 = b1 / met.e
  
  parms = c(a1, a2, b1, b2, lar.pop, met.pop)
  return(parms)
  
}

#Function to define parameters across all periods 
defparmsDF = function(model){
  
  test1 = t(model)[,c(2,5)]
  
  #Finding points of maxima on curves
  t1.larcaps = findCap(test1[,1])
  t1.metcaps = findCap(test1[,2])
  
  #Checking for inconsistencies
  if (length(t1.larcaps) != length(t1.metcaps)){
    for (cap in 1:length(t1.larcaps)){
      #Function to pop values not close to larval maxima from list
      while (abs(t1.larcaps[cap] - t1.metcaps[cap]) > 7){
        for (index in cap:length(t1.metcaps)-1){
          t1.metcaps[index + 1] = t1.metcaps[index+2]
        }
        #returning new metcaps list that has length = length(larval caps)
        t1.metcaps = t1.metcaps[1:length(t1.metcaps) - 1]
      }
    }
  }
  
  #Function to find params for each period
  parmsDF = data.frame(Period = c(), a1 = c(), a2 = c(), b1 = c(), 
                       b2 = c(), Larvae = c(), Met = c())
  
  for (i in 1:(length(t1.metcaps) - 1)){
    
    #Select pair of caps
    met.caps = c(t1.metcaps[i], t1.metcaps[i+1])
    lar.caps = c(t1.larcaps[i], t1.larcaps[i+1])
    
    #Find params for given period
    parms = defParms(lar.caps, met.caps, test1)
    row = c(i, parms)
    
    parmsDF = rbind(parmsDF, row)
    
  }
  colnames(parmsDF) = c("Period", "A1", "A2", "B1", "B2", "Larvae T0", "Metabolites T0")
  
  return(parmsDF)
}

#Function to define parameters across all periods with manual inputs of Caps
defparmsDF.manual = function(model, t1.larcaps, t1.metcaps){
  
  test1 = t(model)[,c(2,5)]
  
  #Function to find params for each period
  parmsDF = data.frame(Period = c(), a1 = c(), a2 = c(), b1 = c(), 
                       b2 = c(), Larvae = c(), Met = c())
  
  for (i in 1:(length(t1.metcaps) - 1)){
    
    #Select pair of caps
    met.caps = c(t1.metcaps[i], t1.metcaps[i+1])
    lar.caps = c(t1.larcaps[i], t1.larcaps[i+1])
    
    #Find params for given period
    parms = defParms(lar.caps, met.caps, test1)
    row = c(i, parms)
    
    parmsDF = rbind(parmsDF, row)
    
  }
  colnames(parmsDF) = c("Period", "A1", "A2", "B1", "B2", "Larvae T0", "Metabolites T0")
  
  return(parmsDF)
}


#Function behind L-V model isoclines
LVfxn = function(t, y, parms){
  
  #Establishing init populations
  L = y[1]
  M = y[2]
  
  #functional calculation of isoclines
  with(as.list(parms), {
    
    dL.dt = -B1 * L + B2 * M * L
    dM.dt = A1 * M - A2 * M * L
    
    return(list(c(dL.dt, dM.dt)))
    
  })
}


#PLOTS-AND-FIGURES------------------------------------------------------------
#Generating metabolic rate trends under 4 NT
time = seq(0,50)
LOC = GenCR(CRparam,1,40)
LMC = GenCR(CRparam,2,40)
HMC = GenCR(CRparam,3,40)
HIC = GenCR(CRparam,4,40)

#Plotting trends
PCC = ggplot()+
  geom_line(aes(x=time, y=LOC), color="black", size=1)+
  geom_line(aes(x=time, y=LMC), color="red", size=1)+
  geom_line(aes(x=time, y=HMC), color="blue", size=1)+
  geom_line(aes(x=time, y=HIC), color="green", size=1)+
  #geom_vline(xintercept = 43, col="dark blue", lty=3)+
  #geom_vline(xintercept = 39, col="dark blue", lty=3)+
  #geom_hline(yintercept = HIC[1], col="dark blue", lty=3)+
  theme_classic() + theme(
    legend.position = "bottom",
    axis.line.x = element_line(colour = 'black', size=0.5, linetype='solid'),
    axis.line.y = element_line(colour = 'black', size=0.5, linetype='solid'))+
  labs(x="Time (days)", y=("Per Capita Consumption (mg)"))

#Death Rate Plots
time = seq(0:55)
DRL = DeathRate(LOdat, .0375, "val")
DRLM = DeathRate(LMdat, .075, "val")
DRHM = DeathRate(HMdat, .15, "val")
DRH = DeathRate(HIdat, .3, "val")


DRPlot = ggplot()+
  geom_line(aes(x=seq(3,23), y=DRL), color="black",size=1)+
  geom_line(aes(x=seq(7,27), y=DRLM), color="red",size=1)+
  geom_line(aes(x=seq(0,20), y=DRHM), color="blue",size=1)+
  #geom_line(aes(x=time, y=DRH), color="green",size=1)+
  geom_point(aes(x=LOdat$DAY, y=LOdat$Alive), color="black", pch=19)+
  geom_point(aes(x=LMdat$DAY, y=LMdat$Alive), color="red", pch=19)+
  geom_point(aes(x=HMdat$DAY, y=HMdat$Alive), color="blue", pch=19)+
  theme_classic() + theme(
    axis.line.x = element_line(colour = 'black', size=0.5, linetype='solid'),
    axis.line.y = element_line(colour = 'black', size=0.5, linetype='solid'))+
  labs(x="Time (Days)", y=("Alive"))

#Trying to ID mass accumulation
#Summed mass consumption
time = seq(0,41)
LOCSum = SumList(LOC)
LMCSum = SumList(LMC)
HMCSum = SumList(HMC)
HICSum = SumList(HIC)

#Calc average pupation day
HIP_Day = sum(HIdat$DAY * HIdat$IV_MOLTS) / sum(HIdat$IV_MOLTS)
HMP_Day = sum(HMdat$DAY * HMdat$IV_MOLTS) / sum(HMdat$IV_MOLTS)
LMP_Day = sum(LMdat$DAY * LMdat$IV_MOLTS) / sum(LMdat$IV_MOLTS)
LOP_Day = sum(LOdat$DAY * LOdat$IV_MOLTS) / sum(LOdat$IV_MOLTS)

#Calc confidence pupation day
HI.stdev = sqrt(sum((HIdat$DAY - HIP_Day)^2 * HIdat$IV_MOLTS) / sum(HIdat$IV_MOLTS)) * 0.8765386
HM.stdev = sqrt(sum((HMdat$DAY - HMP_Day)^2 * HMdat$IV_MOLTS) / sum(HMdat$IV_MOLTS)) * 0.8765386
LM.stdev = sqrt(sum((LMdat$DAY - LMP_Day)^2 * LMdat$IV_MOLTS) / sum(LMdat$IV_MOLTS)) * 0.8765386
LO.stdev = sqrt(sum((LOdat$DAY - LOP_Day)^2 * LOdat$IV_MOLTS) / sum(LOdat$IV_MOLTS)) * 0.8765386

#Plotting trends
PCD = ggplot()+
  geom_line(aes(x=time, y=LOCSum), color="black", size=1)+
  geom_line(aes(x=time, y=LMCSum), color="red", size=1)+
  geom_line(aes(x=time, y=HMCSum), color="blue", size=1)+
  #geom_line(aes(x=time, y=HICSum), color="green", size=1)+
  geom_point(aes(x = c(floor(LMP_Day)), y = c(LMCSum[ceiling(LMP_Day)])), col="red", pch = 1, size = 3)+
  #geom_point(aes(x = c(floor(LMP_Day + LM.stdev)), y = c(LMCSum[ceiling(LMP_Day + LM.stdev)])), col="red")+
  #geom_point(aes(x = c(floor(LMP_Day - LM.stdev)), y = c(LMCSum[ceiling(LMP_Day - LM.stdev)])), col="red")+
  geom_point(aes(x = c(floor(LOP_Day)), y = c(LOCSum[ceiling(LOP_Day)])), col="black", pch = 1, size = 3)+
  #geom_point(aes(x = c(floor(LOP_Day + LO.stdev)), y = c(LOCSum[ceiling(LOP_Day + LO.stdev)])), col="black")+
  #geom_point(aes(x = c(floor(LOP_Day - LO.stdev)), y = c(LOCSum[ceiling(LOP_Day - LO.stdev)])), col="black")+
  geom_point(aes(x = c(floor(HMP_Day)), y = c(HMCSum[ceiling(HMP_Day)])), col="blue", pch = 1, size = 3)+
  #geom_point(aes(x = c(floor(HMP_Day + HM.stdev)), y = c(HMCSum[ceiling(HMP_Day + HM.stdev)])), col="blue")+
  #geom_point(aes(x = c(floor(HMP_Day - HM.stdev)), y = c(HMCSum[ceiling(HMP_Day - HM.stdev)])), col="blue")+
  geom_errorbar(aes(x=c(floor(LOP_Day),floor(LMP_Day),floor(HMP_Day)), 
                    ymin = c(LOCSum[ceiling(LOP_Day - LO.stdev)], 
                             LMCSum[ceiling(LMP_Day - LM.stdev)], 
                             HMCSum[ceiling(HMP_Day - HM.stdev)]),
                    ymax = c(LOCSum[ceiling(LOP_Day + LO.stdev)],
                             LMCSum[ceiling(LMP_Day + LM.stdev)], 
                             HMCSum[ceiling(HMP_Day + HM.stdev)])), width = 0.5, col = c(1,2,4))+
  theme_classic() + theme(
    legend.position = "topleft",
    axis.line.x = element_line(colour = 'black', size=0.5, linetype='solid'),
    axis.line.y = element_line(colour = 'black', size=0.5, linetype='solid'))+
  labs(x="Age (days)", y=("Predicted Lifetime Consumption (mg)")) +
  theme(plot.title = element_text(hjust = 0.5))

#Generating Productivity over time plots

defNvals = function(det, s, i, value,stage = "all"){
  
  if (stage == "all"){
    evalue = value
    lvalue = value
    pvalue = value
    avalue = value
  } else if(stage == "adult"){
    evalue = 1
    lvalue = 1
    pvalue = 1
    avalue = value
    
  } else if(stage == "larva"){
    evalue = 1
    lvalue = value
    pvalue = 1
    avalue = 1
    
  }
  
  d = as.integer(defCR.0(det/floor(593*value), s, i))
  if (d<2){
    d = 2
  }
  Nvals = c(floor(363*evalue), rep(0,d-2), floor(74*lvalue),
            floor(148*lvalue),floor(296*lvalue),floor(148*lvalue),
            floor(74*lvalue), rep(0,35-d),floor(20*pvalue),floor(23*avalue),0)
  
  return(Nvals)
  
}

defCBPop = function(E, d, Ncb, t, f, stage = "all",var = "detritus"){
  
  
  if (var == "detritus"){
    Nvals = ceiling(dnorm(seq(-4, 4, length=10))*Ncb)
    dets = c()
    for (i in seq(1,10)){
      dets = c(dets, rep(seq(0,500000,50000)[i],Nvals[i]))
    }
    prolifs= data.frame(Day = c(), adults = c())
    for (i in seq(1,length(dets))){
      det = dets[i]
      basin = GrowthSeq(det*.001,det,.001,defNvals(det*.001, CRL[2], CRL[1],f, stage),t,7,c(E,E+d),4000000,.3, CRparam, c(), dat)
      prolif = projAdu(basin,E,t)
      
      tprolif = data.frame(Day = seq(E,t), adults = prolif[2,])
      prolifs = rbind(prolifs, tprolif)
      
    }
    
    return(prolifs)
    
  }
}

#Productivity across periodicity
alldelays = data.frame(Day = c(),adults = c())
delays = data.frame(mu = c(), err = c(), delay = c())
for (i in seq(0,40)){
  
  CB = defCBPop(E = 2, d = i, Ncb = 40, t = 75, f = 1)
  print(i)
  mu = mean(subset(CB, Day == 75)$adults)
  conf = 1.96 * sd(subset(CB, Day == 75)$adults) / sqrt(40)
  row = data.frame(mu = mu, err = conf, delay = i)
  delays = rbind(delays, row)
  alldelays = rbind(alldelays, CB)
  
}

lo <- loess(mu~delay, delays)
lines(predict(lo), col='red', lwd=2)
abline(h=1,lty=2)

delays$Pmu = delays$mu/2983.269
delays$Perr = delays$err/2983.269

errs = c()
mus = c()

errs = c(errs, mean(delays$Perr[2:8]))
errs = c(errs, mean(delays$Perr[9:15]))
errs = c(errs, mean(delays$Perr[16:22]))
errs = c(errs, mean(delays$Perr[23:29]))
errs = c(errs, mean(delays$Perr[30:36]))
mus = c(mus, mean(delays$Pmu[2:8]))
mus = c(mus, mean(delays$Pmu[9:15]))
mus = c(mus, mean(delays$Pmu[16:22]))
mus = c(mus, mean(delays$Pmu[23:29]))
mus = c(mus, mean(delays$Pmu[30:36]))

newdelays = data.frame(Week = seq(1,5), err = errs, mu = mus)
delays$Week = ((delays$delay - 3.5)/7)+1


#PRODUCTIVITY ACROSS PERIODICITY
Delay.trends = data.frame(Delay=c(), Prolif = c())
basin = GrowthNull(rowMatrix,c(363,592,20,23,0),150,c(2))
prolif = projAdu(basin,1,75)
base = prolif[2,75]
assoc = c(d,pop)

for (d in 1:49){
  print(d)
  basin = GrowthNull(rowMatrix,c(363,592,20,23,0),150,c(2,2+d))
  prolif = projAdu(basin,1,75)
  pop = prolif[2,75] / base
  assoc = c(d,pop)
  Delay.trends = rbind(Delay.trends, assoc)
}

layout(mat=matrix(c(1,2),nrow=1,ncol=2))

colnames(Delay.trends) = c("Time","Adults")
Delay.trends$Week = ((Delay.trends$Time - 3.5)/7)+1 

points(Delay.trends[1:35,2]~Delay.trends[1:35,3], type="p",pch=1,col=1, xlab="Rain Event Delay (Weeks)", 
       ylab = "Relative Productivity",ylim=c(0.5,2))
title("Model N*",adj=0)
abline(h=1,lty=3)


points(mu/2983.269~Week, delays[2:36,],ylim=c(0.5,2), col = 1,ylab = "Relative Productivity", xlab="Rain Event Delay (Weeks)")
title("Model A*",adj=0)
lines(mu-err~Week,newdelays,type = "l",lty=2, col = 1)
lines(mu+err~Week,newdelays,type = "l",lty=2, col = 1)
lines(mu~Week,newdelays,type = "l", col = 1)
abline(h=1,lty=3)

legend("topright",legend = c("50% Flushing", "100% Flushing"), pch = c(1,1), col = c(1,4))
